# Supplementary material for: Circulatory Indicators of Lipid Peroxidation, the Driver of Ferroptosis, Reflect Differences between Relapsing–Remitting and Progressive Multiple Sclerosis
Source: Int J Mol Sci. 2024 Oct 14;25(20):11024. doi: 10.3390/ijms252011024 (PMC11507982; doi:10.3390/ijms252011024)
Supplement: Supplementary file 1 [file ijms-25-11024-s001.zip]

Archive with 1 entries (1 files):
- ijms-3190575-supplementary.pdf
